# Supplementary material for: CircXPO1 Promotes Glioblastoma Malignancy by Sponging miR-7-5p
Source: Cells. 2023 Mar 8;12(6):831. doi: 10.3390/cells12060831 (PMC10047377; doi:10.3390/cells12060831)
Supplement: Supplementary file 1 [file cells-12-00831-s001.zip]

Archive with 1 entries (1 files):
- cells-2126998-supplementary.pdf
